# Supplementary material for: The Impact of the COVID-19 Pandemic on Romanian Postgraduate Periodontal Residency Teaching: Past Experience, Present Imperatives and Future Considerations in a Multicentric Evaluation
Source: Int J Environ Res Public Health. 2022 Apr 8;19(8):4488. doi: 10.3390/ijerph19084488 (PMC9031164; doi:10.3390/ijerph19084488)
Supplement: Supplementary file 1 [file ijerph-19-04488-s001.zip]

Archive with 1 entries (1 files):
- ijerph-1589182-supplementary.pdf
